# Supplementary material for: Liver Stiffness, Albuminuria and Chronic Kidney Disease in Patients with NAFLD: A Systematic Review and Meta-Analysis
Source: Biomolecules. 2022 Jan 8;12(1):105. doi: 10.3390/biom12010105 (PMC8773568; doi:10.3390/biom12010105)
Supplement: Supplementary file 1 [file biomolecules-12-00105-s001.zip]

Archive with 1 entries (1 files):
- biomolecules-1526970-supplementary.pdf
